# Supplementary material for: Unsupervised Machine Learning Algorithms Examine Healthcare Providers' Perceptions and Longitudinal Performance in a Digital Neonatal Resuscitation Simulator
Source: Front Pediatr. 2020 Sep 11;8:544. doi: 10.3389/fped.2020.00544 (PMC7518390; doi:10.3389/fped.2020.00544)
Supplement: Supplementary file 1 [file Data_Sheet_1.CSV]

Participant_ID	Gender1F_2M	Months_LastNRPcourse	Education1_7	Registration1_6	Position1_6	Years_NeonatalCare	Pretest0F1P	Posttest0F1P	Mo2Test0F1P	Mo5Test0F1P	Pacing1Y2N	Terminology1Y2N	DecisionsQuickly1Y2N	Find_Actions1Y2N	RealisticScen1_5	StressfulScen1_5	EnjoyPlay1_5	GameBene1_5	Fixed1	Fixed2	Growth1	Growth2	HoursVideoMo	YearsVideoExp	PrevExp1Y2N	EnjoyReading1_5	EnjoyUsing1_5	LearningTech1_5	LookForward1_5	InterestedLearn1_5	TechInEd1_5	EnjoyTech1_5	HoursSmartphones1_5
1001	1	8	1	5	5	0.16	0	0			1	1	1	1	4	3	5	5	1	1	5	5	0	0	1	4	4	5	5	5	4	4	4
1002	1	18	2	4	3	5	0	0	1	0	1	1	1	1	4	4	4	5	2	2	5	5	0	0.5	2	4	4	4	4	4	5	5	4
1003	1	1	2	4	3	15	0	1	1	0	1	2	1	2	4	4	4	4	2	2	4	4	10	2	1	4	4	4	4	4	4	4	5
1004	1	1	5	3	2	2	0	1	1	1	1	2	1	1	4	4	4	4	2	2	4	4	0	5	1	2	4	4	4	4	4	4	4
1005	1	5	2	4	3	27	0	0	0	1	1	1	1	2	2	3	2	4	1	2	5	5	0	1	1	4	4	4	4	4	4	4	3
1006	1	7	2	4	3	9	1	1	0	1	1	1	1	1	4	4	4	4	2	2	4	4	0	0	1	3	4	4	4	4	4	4	5
1007	1	3	2	4	3	8	0	0	0	1	1	2	1	2	3	4	4	5	1	1	5	5	0	0	1	2	4	4	4	4	4	4	3
1008	1	6	2	4	3	18	1	1	1	1	1	1	1	1	4	4	5	4	2	2	4	4	0	10	2	2	4	4	3	3	4	4	5
1009	1	12	3	4	3	3	1	1	1	1	1	1	1	2	5	5	5	5	1	1	5	5	2	10	2	1	4	5	4	4	5	4	5
1010	1	9	2	4	2	7	1	1			1	1	1	1	5	4	5	5	1	2	4	4	0	0	1	4	4	5	5	5	5	5	5
1011	1	15	5	3	2	9	1	1	1	1	1	1	1	2	4	3	4	4	2	3	4	4	0	0	1	3	3	4	4	3	4	4	2
1012	1	4	2	4	3	8	0	0	1	1	1	2	1	2	3	4	4	5	1	1	5	5	0	0	1	2	4	4	4	4	4	4	3
1013	2	1	1	5	4	11	1	1	1	1	1	1	1	2	5	4	5	5	1	1	5	5	6	30	2	5	5	5	5	5	5	5	3
1014	1	8	2	4	3	9	1	1	1	1	1	1	1	1	4	4	4	4	2	2	5	5	2	20	2	4	5	5	5	4	5	5	5
1015	1	6	1	4	3	17	1	1	1	1	2	1	2	2	4	4	1	2	2	2	4	4	0	0	2	4	3	4	4	4	4	3	2
1016	1	15	3	4	3	6.5	1	1	1	1	1	2	1	1	5	4	4	5	1	1	5	5	0	20	2	2	4	4	4	4	4	4	4
1017	1	9	1	4	3	19	0	1	1	1	1	2	1	2	4	4	3	4	2	2	5	5	0	0	2	3	3	3	3	3	4	4	2
1018	2	12	1	5	4	9	0	1			1	1	1	1	5	2	4	4	2	2	4	4	50	25	1	5	5	4	4	4	4	5	5
1019	1	2	1	5	4	15	1	0	1	1	1	1	1	1	4	4	5	4	3	2	4	4	0	0	2	2	3	4	3	4	4	4	3
1020	1	1	2	4	3	11	1	1	0		1	2	1	2	4	4	4	4	2	2	4	4	0	0	2	4	5	5	5	5	5	5	3
1021	1	12	5	3	2		1	1	1		1	1	2	2	4	4	4	4	2	2	4	4	50	4	1	4	4	4	4	4	4	4	5
1022	1	12	4	2	2	17	1	1	1	1	1	1	1	1	4	4	4	4	2	2	4	5	0	1	2	3	4	4	4	4	4	4	4
1023	1	12	2	4	3	5	0	1	1	1	1	1	1	1	1	1	5	4	1	1	5	5	2	20	1	1	5	5	4	3	5	5	5
1024	1	1	4	2	2	22	0	0	1	1	1	1	1	2	4	3	4	2	2	2	4	4	1	2	2	4	4	4	4	4	4	4	5
1025	1	3	2	5	4	22	0	1	1	0	1	2	1	2	4		3	5	1	1	5	5	0		2	1	4	3	3	3	5	5	4
1026	1	12	1	5	4	3	1	1	1	1	1	1	1	2	4	4	4	4	2	2	4	4	10	10	2	4	4	4	4	4	4	4	4
1027	1		2	4	3		0	1	0	0	2	1	2	2	4	3	2	4	2	2	4	4	0	0	2	3	3	4	3	3	4	3	3
1028	1	6	2	5	4	0.5	1	1	1	1	1	1	1	1	3	3	3	4	2	2	4	4	4	16	2	2	4	4	4	4	4	4	4
1029	1	15	1	5	4	10	0	1	1	0	1	1	1	1	4	4	4	4	2	2	5	5	4	10	1	4	4	4	4	4	4	4	4
1030	1	12	2	4	3	7	0	1	1	1	1	1	1	2	2	4	4	4	1	1	5	5	0	0	2	3	4	4	4	4	5	5	3
1031	1	12	2	4	3	5	0	0	1	0	1	1	1	2	4	4	2	4	1	1	5	5	0	1	2	4	4	5	5	4	4	4	4
1032	1	9	3	4	3	10	0	0			1	2	1	2	4	2	4	4	1	1	5	5	30	25	2	4	4	4	4	4	4	4	5
1033	1	20	2	4	3	5	0	1	0	0	1	2	1	2	4	4	4	5	2	2	5	5	0	0	2	3	4	5	4	4	3	4	3
1034	1	15	3	4	3	7	0	1	1	1	1	1	1	2	4	5	4	5	1	1	4	5	0	0	2	3	4	5	3	3	3	4	5
1035	1	20	2	4	3	9	0	1			1	2	1	2	5	3	4	4	1	1	4	5	0	0	2	4	4	4	4	4	4	4	3
1036	1	12	2	5	4	13	1	0	0	1	1	1	1	2	4	4	4	4	2	2	4	4	0	10	2	3	4	4	4	4	4	4	3
1037	1	9	1	5	4	12	0	1	1	1	1	1	1	2	4	3	4	4	2	2	5	5	0	9	2	1	2	4	4	2	3	3	3
1038	1	9	1	5	4	16	1	1	0	1	1	1	2	2	4	4	4	4	2	2	4	5	0	4	2	2	4	4	4	3	3	3	2
1039	1	4	1	5	4	17	0	1	0	1	1	1	1	2	2	4	4	3	2	1	5	5	0	0	2	1	1	4	4	3	3	3	4
1040	2	11	2	5	4	0	0	1	1	1	1	2	1	2	3	2	3	4	1	1	4	4	18	20	1	4	4	4	4	4	4	4	5
1041	2	12	1	5	4	18	1	1	1	1	1	1	2	2	4	3	4	4	2	2	4	4	40	35	1	4	4	4	5	4	4	4	5
1042	1	10	2	4	3	15	0	0	1	1	1	1	2	2	4	3	2	4	2	2	4	4	0	0	1	2	3	4	4	3	3	3	3
1043	1	13	2	4	3	11	0	1	0	0	1	1	1	1	4	3	4	4	1	1	4	4	2	0	2	3	5	5	5	4	4	4	4
1044	1	3	2	4	3	10	1	1	0	1	1	1	2	1	4	4	4	4	2	2	4	4	0	0	2	2	4	4	4	4	3	3	3
1045	1	6	5	3	2	3	0	1	1		1	1	1	1	4	4	4	4	1	1	4	5	60	5	2	4	5	5	4	5	4	4	5
1046	1	17	1	4	3	16	0	1	0	1	1	1	2	2	4	4	4	4	2	2	5	5	2	30	2	3	4	4	4	3	3	4	3
1047	2	6	5	3	2	6	1	1	0	1	1	1	1	1	4	4	4	4	2	2	4	4	0	20	1	4	4	4	4	4	4	4	5
1048	2	1	5	3	2	7	0	1	1	1	1	2	1	2	5	4	4	5	2	2	5	5	0	0	1	5	5	5	5	5	5	5	5
1049	1	8	2	4	3	9	0	1			1	1	1	1	4	4	4	4	2	2	5	5	0	10	1	4	4	4	4	4	4	4	3
1050	1	24	4	2	2	30	1	1			1	1	1	1	4	4	4	4	2	2	4	5	20	10	1	3	4	5	4	4	3	4	4
